# Supplementary material for: SOX9 predicts progression toward cirrhosis in patients while its loss protects against liver fibrosis
Source: EMBO Mol Med. 2017 Nov 6;9(12):1696–710. doi: 10.15252/emmm.201707860 (PMC5709769; doi:10.15252/emmm.201707860)
Supplement: Supplementary file 4 — Source Data for Appendix [file EMMM-9-1696-s006.zip]

Archive with 1 entries (1 files):
- emmm201707860-sup-0000-AppendixFigS7panel_b.pdf
